# Supplementary material for: Correlation Between Periostin Expression and Pro-Angiogenic Factors in Non-Small-Cell Lung Carcinoma
Source: Cells. 2024 Aug 23;13(17):1406. doi: 10.3390/cells13171406 (PMC11394527; doi:10.3390/cells13171406)
Supplement: Supplementary file 1 [file cells-13-01406-s001.zip]

Archive with 1 entries (1 files):
- cells-3126439-supplementary.pdf
